# Supplementary material for: Chlamydia suis displays high transformation capacity with complete cloning vector integration into the chromosomal rrn-nqrF plasticity zone
Source: Microbiol Spectr. 2023 Oct 26;11(6):e02378-23. doi: 10.1128/spectrum.02378-23 (PMC10715202; doi:10.1128/spectrum.02378-23)
Supplement: Table S1 — Shown is the sequencing data of Chlamydia suis and Chlamydia trachomatis transformants. [file spectrum.02378-23-s0002.xlsx]

## Sheet: Sequencing Data
Table S1. Sequencing data of Chlamydia suis and Chlamydia trachomatis transformants
Shown is the sequencing data for all C. suis (top) and C. trachomatis (bottom) transformants described in this study. Raw sequences were obtained by Oxford Nanopore Technologies. Shown is the ID of the transformant (column “Isolate Name”), the NCBI accession number (“accession number”) as well as the exact name comprising the strain, vector and selection used for isolation of the transformant (“N…
Chlamydia suis
Isolate Name	Accession Number	Name (Strain_vector_Isolate)	Strain	Vector	Original Selection	Stock Selection	Assembly-based approach flye	Chromosomal gene intact	Native plasmid: flye assembly	Transformation into E. coli	FullPlasmid Seq
Chlc_1	SAMN34394025	S45_puC-Cspl-mC_1A	S45 RIF	pUC-Cspl-mC	AMP	AMP	no integration; circular pUC-Cspl-mC present	-	no	successful	identical to vector
Chlc_2	SAMN34394026	S45_puC-Cspl-mC_2A	S45 RIF	pUC-Cspl-mC	AMP	AMP	no integration; circular pUC-Cspl-mC present	-	no
Chlc_3	SAMN34394027	S45_pUC-invGFPinter-mC_1A	S45 RIF	pUC-invGFPinter-mC	AMP	AMP	integration into inv; circular pUC-invGFPinter-mC present	yes	yes	successful	identical to vector
Chlc_4	SAMN34394028	S45_pUC-invGFPinter-mC_1C	S45 RIF	pUC-invGFPinter-mC	AMP	CAM	integration into inv; circular pUC-invGFPinter-mC present	yes	yes
Chlc_5	SAMN34394029	S45_pUC-invGFPinter-mC_2A	S45 RIF	pUC-invGFPinter-mC	AMP	AMP	integration into inv; circular pUC-invGFPinter-mC unclear	yes	yes	successful	identical to vector
Chlc_6	SAMN34394030	S45_pUC-invGFPinter-mC_2C	S45 RIF	pUC-invGFPinter-mC	AMP	CAM	integration into inv; circular pUC-invGFPinter-mC unclear	yes	yes
Chlc_7	SAMN34394031	S45_pUC-invcom-mC_1A	S45 RIF	pUC-invcom-mC	AMP	AMP	integration into inv; no circular pUC-invcom-mC	yes	yes	successful	identical to vector
Chlc_8	SAMN34394032	S45_pUC-invcom-mC_2A	S45 RIF	pUC-invcom-mC	AMP	AMP	integration into inv; circular pUC-invcom-mC present	yes	yes
Chlc_9	SAMN34394033	S45_pUC-invdown-mC_1A	S45 RIF	pUC-invdown-mC	AMP	AMP	integration into inv; circular pUC-invdown-mC present	yes	yes	successful	identical to vector
Chlc_10	SAMN34394034	S45_pUC-invdown-mC_2A	S45 RIF	pUC-invdown-mC	AMP	AMP	integration into inv; circular pUC-invdown-mC present	yes	yes
Chlc_11	SAMN34394035	S45_pUC-invup-mC_1A	S45 RIF	pUC-invup-mC	AMP	AMP	integration into inv; no circular pUC-invup-mC	yes	yes	successful	identical to vector
Chlc_12	SAMN34394036	S45_pUC-invup-mC_1A	S45 RIF	pUC-invup-mC	AMP	AMP	integration into inv; no circular pUC-invup-mC	yes	yes
Chlc_13	SAMN34394037	S45_pUC-trpGFPinter-mC_1A	S45 RIF	pUC-trpGFPinter-mC	AMP	AMP	pUC-trpGFPinter-mC putatively near trpA (RSGFPCAT); plasmid present, but noncircular	no	yes	successful	RSGFPCAT absent
Chlc_14	SAMN34394038	S45_pUC-trpGFPinter-mC_1C	S45 RIF	pUC-trpGFPinter-mC	AMP	CAM	pUC-trpGFPinter-mC putatively near trpA (RSGFPCAT); plasmid present, but noncircular	no	yes	successful	identical to vector
Chlc_15	SAMN34394039	S45_pUC-trpGFPinter-mC_2A	S45 RIF	pUC-trpGFPinter-mC	AMP	AMP	pUC-trpGFPinter-mC putatively near trpA (RSGFPCAT); circular pUC-trpGFPinter-mC present but without cat	no	yes	successful	RSGFPCAT absent
Chlc_16	SAMN34394040	S45_pUC-trpGFPinter-mC_2C	S45 RIF	pUC-trpGFPinter-mC	AMP	CAM	pUC-trpGFPinter-mC putatively near trpA (RSGFPCAT); circular pUC-trpGFPinter-mC present	no	yes	successful	identical to vector
Chlc_17	SAMN34394041	S45_pUC-invpRAS3inter-mC_1A	S45 RIF	pUC-invpRAS3inter-mC	TET	AMP	integration into inv; circular pUC-invpRAS3inter-mC present	yes	yes	successful	identical to vector
Chlc_18	SAMN34394042	S45_pUC-invpRAS3inter-mC_1T	S45 RIF	pUC-invpRAS3inter-mC	TET	TET	no chromosomal integration in assembly	yes	yes
Chlc_19	SAMN34394043	S45_pUC-invpRAS3inter-mC_2A	S45 RIF	pUC-invpRAS3inter-mC	AMP	AMP	no chromosomal integration in assembly; circular pUC-invpRAS3inter-mC present	yes	yes	successful	identical to vector
Chlc_20	SAMN34394044	S45_pUC-invpRAS3inter-mC_2T	S45 RIF	pUC-invpRAS3inter-mC	AMP	TET	integration into inv; circular pUC-invpRAS3inter-mC present	yes	yes
Chlc_21	SAMN34394045	141_pUC-Cspl-mC	SWA-141	pUC-Cspl-mC	AMP	AMP	no integration; circular pUC-Cspl-mC present	-	no	not performed	-
Chlamydia trachomatis
Isolate Name	Accession Number	Name (Strain_vector_Isolate)	Strain	Vector	Original Selection	Stock Selection	Assembly-based approach flye	Chromosomal gene intact	Native plasmid: flye assembly	Transformation into E. coli	FullPlasmid Seq
Chlc_25	SAMN34394046	L2_pUC-trpGFPinter-mC_1A	L2	pUC-trpGFPinter-mC	AMP	AMP	no chromosomal integration; circular pUC-trpGFPinter-mC present	yes	no	successful	dimeric plasmid
Chlc_26	SAMN34394047	L2_pUC-trpGFPinter-mC_1C	L2	pUC-trpGFPinter-mC	CAM	CAM	no chromosomal integration; no pUC-trpGFPinter-mC	yes	no	successful	identical to vector
