# Supplementary material for: Chlamydia suis displays high transformation capacity with complete cloning vector integration into the chromosomal rrn-nqrF plasticity zone
Source: Microbiol Spectr. 2023 Oct 26;11(6):e02378-23. doi: 10.1128/spectrum.02378-23 (PMC10715202; doi:10.1128/spectrum.02378-23)
Supplement: Table S2 — Vector construction. Shown are all vectors used in this study either for transformation or construction of more complex vectors. [file spectrum.02378-23-s0003.xlsx]

## Sheet: Sheet1
Table S2. Shuttle vector construction
Shown are all shuttle vectors used in this study either for transformation or construction of more complex shuttle vectors. All shuttle vectors were obtained by HiFi DNA Assembly Cloning Kit (NEB) according to manufacturer’s instructions. Shown is the laboratory ID for each vector (“Laboratory ID”) as well as the detailed name of the shuttle vector (“Shuttle Vector Name”). Moreover, listed are ve…
Laboratory ID	Shuttle Vector Name	Size (bp)	ori	Resistance genes	Chlamydia suis insert	Vector Backbone region	Vector origin	Reference	Insert region	Insert origin	Reference	Polymerase	Forward Primer: vector	Reverse Primer: vector	Forward Primer: insert	Reverse Primer: insert
HM0036	pUC-mC	3214	pUC (n=1)	bla	none	bla	pBOMB4R-MCI	Bauler&Hackstadt 2014	pUC ori + mCherry	pBOMB4R-MCI	Bauler&Hackstadt 2014	Phusion	GGGGCGTAATAATGGAATCAAGGTGATAGTATTTGTC	CTGACAGTTACCAATGCTTAATCAGTGAGGC	GCATTGGTAACTGTCAGACCAAGTTTACTCATATATA	TTCCATTATTACGCCCCGCCCTGC
HM0001	pUC-Cspl-GFP	11852	pUC (n=1), Cspl ori	bla, cat	C. suis plasmid	pUC ori + RSGFPCAT	pGFP::SW2	Wang et al. 2011	C. suis plasmid	C. suis strain S45	Marti et al. 2021	Phusion	AATTGTGCAAGGGATCCCCGGGTACCGAGCTCGAA	TCGTCCAGTTTCCTAATGCATTAATCTAGATATC	CATTAGGAAACTGGACGAGAT	GGGATCCCTTGCACAATTAGCTT
HM0035	pUC-Cspl-mC	10708	pUC (n=1), Cspl ori	bla	C. suis plasmid	pUC ori + mCherry + bla	pBOMB4R-MCI	Bauler&Hackstadt 2014	C. suis plasmid	C. suis strain S45	Marti et al. 2021	Phusion	GCAGGGTAATGGAATCAAGGTGAT	AGTTTCCTAACGTTACGCCCCGCCCT	GCGTAACGTTAGGAAACTGGACGAGAT	TTGATTCCATTACCCTGCACAATTAGCTTC
HM0013a	pUC-invup-GFP	4217	pUC (n=1)	cat	inv upstream of Tet-island (1380 bp)	pUC ori + RSGFPCAT	pGFP::SW2	Wang et al. 2011	C. suis invasin (inv) upstream (1380 bp)	C. suis strain S45	Marti et al. 2021	Phusion	GAAGCAAAAAAAGCATCATTAATCTAGATATCG	GAAGCAAAAAAAGCATCATTAATCTAGATATCGAGCTC	ATTAATGATGCTTTTTTTGCTTCTTTATTTC	CTACGGGTTCAATCTCTACAAAATCCTGATC
HM0013d	pUC-invup-mC	4594	pUC (n=1)	bla	inv upstream of Tet-island (1380 bp)	pUC ori + mCherry + bla	pBOMB4R-MCI	Bauler&Hackstadt 2014	C. suis inv upstream (1380 bp)	C. suis strain S45	Marti et al. 2021	Phusion	GTAGAGATTGAATAATGGAATCAAGGTGATAGTATTTGTC	AAAAAAAGCATTTACGCCCCGCCCTGC	ATGCTTTTTTTGCTTCTTTATTTCGTATC	ATTCCATTATTCAATCTCTACAAAATCCTGATCATTC
HM0013b	pUC-invdown-mC	5832	pUC (n=1)	bla	inv downstream of Tet-island (2618 bp)	pUC ori + mCherry + bla	pBOMB4R-MCI	Bauler&Hackstadt 2014	C. suis inv downstream (2618 bp)	C. suis strain S45	Marti et al. 2021	Phusion	TAAACAGATAATGGAATCAAGGTGATAG	ACAGTAAATTACGCCCCGCCCTGCCACTCATC	GGGGCGTAATTTACTGTAACAGGGATG	TTGATTCCATTATCTGTTTATTTAAATGCAG
HM0013	pUC-invGFPinter-mC	10049	pUC (n=2)	bla, cat	inv interrupted by RSGFPCAT	pUC ori + RSGFPCAT + inv upstream (1380 bp)	pUC-invup-GFP	this study	pUC ori + mCherry + bla + inv down (2618 bp)	pUC-invdown-mC	this study	Phusion	GCGTAAATGCTTTTTTTGCTTCTTTATTTC	ATCCCTGTTACAGTAAACATTAATCTAGATATCGA	TCGATATCTAGATTAATGTTTACTGTAACAGGGA	GAAATAAAGAAGCAAAAAAAGCATTTACGCCCCGCCCTGCCA
HM0013com	pUC-invcom-mC	7212	pUC (n=1)	bla	inv complete	pUC ori + RSGFPCAT + inv downstream (2618 bp)	pUC-invdown-mC	Bauler&Hackstadt 2014	C. suis inv upstream (1380 bp)	C. suis strain S45	Marti et al. 2021	Phusion	GAGATTGAATTTACTGTAACAGGGATGTATGGAC	AAAAAAAGCATTTACGCCCCGCCCTGC	GGGCGTAAATGCTTTTTTTGCTTCTTTATTTCGTATCG	TGTTACAGTAAATTCAATCTCTACAAAATCCTGATCATTC
HM0013s	pUC-invGFPinter500-mC	7051	pUC (n=2)	bla, cat	inv interrupted by RSGFPCAT, 500 bp up/down	pUC ori + RSGFPCAT + inv up/down (500 bp)	pUC-invGFPinter-mC	this study	pUC ori + mCherry + bla	pBOMB4R-MCI	Bauler&Hackstadt 2014	Phusion	AAACTAGAATTTAATGGAATCAAGGTGATAGTATTTGTC	TCATTAAGAAACCTTACGCCCCGCCCTGC	GCGTAAGGTTTCTTAATGAAAACCGCTATAACT	TTGATTCCATTAAATTCTAGTTTAGCTGTTGATGAAGAG
HM0038a	pUC-trpup-GFP	4216	pUC (n=1)	cat	trpB (1379 bp)	pUC ori + RSGFPCAT	pGFP::SW2	Wang et al. 2011	C. suis trpB upstream (1379 bp)	C. suis strain S45	Marti et al. 2021	Phusion	TAGCTCAAACCCGTAGAAAAGATCAAAGGATCT	GCTGAGACATCATTAATCTAGATATCGAGCTCGAG	AGATTAATGATGTCTCAGCATCAATATCCTTTTG	TCTACGGGTTTGAGCTAAGGCGCGATCAT
HM0038b	pUC-trpdown-mC	5789	pUC (n=1)	bla	trpA/NucT (2575 bp)	pUC ori + mCherry + bla	pBOMB4R-MCI	Bauler&Hackstadt 2014	C. suis trpA/NucT downstream (2575 bp)	C. suis strain S45	Marti et al. 2021	Phusion	TAGATTAATGATCTTACATCCACAACTCTTTTAAAAATCAT	TGCTGAGACATTTACGCCCCGCCCTGC	GCGTAAATGTCTCAGCATCAATATCCTTTTG	GGATGTAAGATCATTAATCTAGATATCGAGCTCGA
HM0038	pUC-trpGFPinter-mC	10005	pUC (n=2)	bla, cat	trpB / trpA-NucT interrupted by RSGFPCAT	pUC ori + RSGFPCAT + trpB upstream (1379 bp)	pUC-trpup-GFP	this study	pUC ori + mCherry + bla + trpA/NucT downstream	pUC-trpdown-mC	this study	Phusion	ACTCCTGATAATGGAATCAAGGTGATAGTATTTGTC	TGTGGATGTAAGATTTACGCCCCGCCCTGC	CGTAAATCTTACATCCACAACTCTTTTAAAAATC	TGATTCCATTATCAGGAGTCATCAAAAGATAGCC
HM0021	pUC-invpRAS3inter-mC	13403	pUC (n=1)	bla, tetA(C)	inv interrupted by pRAS3-3432 (6169 bp)	pUC ori + bla + inv up/down (1380/2618 bp)	pUC-invGFPinter-mC	this study	pRAS3-3432 partial (6169 bp)	pRAS3-3432	Massicotte et al. 2019	LongAmp Taq	CAAATCTGTTTACTGTAACAGGGATGTA	CCGTAGGTGCTTCAATCTCTACAAAATCCT	GATTGAAGCACCTACGGATGGAGGTTG	GTTACAGTAAACAGATTTGTTCGACCCGCAG
HM0023a	pUC-Cspl-GFPddbla	10331	pUC (n=1), Cspl ori	cat	C. suis plasmid	pUC ori + RSGFPCAT	pGFP::SW2	Wang et al. 2011	C. suis plasmid	C. suis strain S45	Marti et al. 2021	Phusion	AAAAGAGCTGACCCGTAGAAAAGATCAAAG	GCTGACCGGAACATTAATCTAGATATCGAGCT	TTAATGTTCCGGTCAGCTCTATATA	TACGGGTCAGCTCTTTTTCTTATAGAC
HM0022-7	pUC-pRAS3-Cspl-GFPCAT	16522	pUC (n=1), Cspl ori	cat, tetA(C)	C. suis plasmid	pUC ori + RSGFP + C. suis plasmid	pUC-Cspl-GFPddbla	this study	pRAS3-3432 partial (6169 bp)	pRAS3-3432	Massicotte et al. 2019	LongAmp Taq	ACAAATCTGTTCCGGTCAGCTCTATATA	CGTAGGTGCCATTAATCTAGATATCGAGCT	GATTAATGGCACCTACGGATGGAGGTTG	GACCGGAACAGATTTGTTCGACCCGCAG
HM0012	pUC-Cmpl-mC	10‘175	pUC (n=1), Cmpl ori	bla	C. suis plasmid	pUC ori + mCherry + bla	pBOMB4R-MCI	Bauler&Hackstadt 2014	C. muridarum plasmid	C. muridarum Weiss	Onorini et al. 2022	Phusion	TATCACAATAATGGAATCAAGGTGAT	ATATACCAACTATATTACGCCCCGCCCTGCCA	GCGTAATATAGTTGGTATATTTGCGACA	TTGATTCCATTATTGTGATATAATTAAAAT
pBOMB4R-MCI	pBOMB4R-MCI	10‘768	pUC (n=1), Ctpl ori	bla	C. trachomatis plasmid	pUC ori + mCherry + bla + C. trachomatis plasmid	pBOMB4R-MCI	Bauler&Hackstadt 2014	-	-	-	-	-	-	-	-
